# Supplementary material for: Comprehensive Analysis of Universal Stress Protein Family Genes and Their Expression in Fusarium oxysporum Response of Populus davidiana × P. alba var. pyramidalis Louche Based on the Transcriptome
Source: Int J Mol Sci. 2023 Mar 11;24(6):5405. doi: 10.3390/ijms24065405 (PMC10049587; doi:10.3390/ijms24065405)
Supplement: Supplementary file 1 [file ijms-24-05405-s001.zip]

Archive with 12 entries (12 files):
- Table S1 Physicochemical properties of PtrUSPs.pdf
- Table S10 Fold-changes of differentially expressed PtrUSPs under F. oxysporum stress.xls
- Table S11 Gene ontology analysis.pdf
- Table S12 Primer Sequences of qRT-PCR.pdf
- Table S2 Annotations of PtrUSP sequence motifs.pdf
- Table S3 Predition of the Sencondary Structure in PtrUSPs.pdf
- Table S4 Predition of the protein structure homology-modelling in PtrUSPs.pdf
- Table S5 Topological heterogeneity model prediction of PtrUSPs.pdf
- Table S6 Subcellular localization and gene coordinate of PtrUSPs.pdf
- Table S7 6 pairs repetitive events in PtrUSP genes and its KaKs ratio.pdf
- Table S8 Homologous relationships between PtrUSPs and other species.pdf
- Table S9 Expression data of PtrUSPs under different treatments of F. oxysporum stress.xlsx
