# Supplementary material for: Comprehensive Analysis of Universal Stress Protein Family Genes and Their Expression in Fusarium oxysporum Response of Populus davidiana × P. alba var. pyramidalis Louche Based on the Transcriptome
Source: Int J Mol Sci. 2023 Mar 11;24(6):5405. doi: 10.3390/ijms24065405 (PMC10049587; doi:10.3390/ijms24065405)
Supplement: Supplementary file 1 [file ijms-24-05405-s001.zip › Table S10 Fold-changes of differentially expressed PtrUSPs under F. oxysporum stress.xls]

## Sheet: Sheet1
Table S10. Fold-changes of differentially expressed PtrUSPs under F. oxysporum stress.
T0_T1					T0_T2					T0_T3					T0_T4
Gene_id	Gene Name	log2FoldChange	pvalue	padj	Gene_id	Gene Name	log2FoldChange	pvalue	padj	Gene_id	Gene Name	log2FoldChange	pvalue	padj	Gene_id	Gene Name	log2FoldChange	pvalue	padj
7494517	USP8	4.49194	0.0108313	0.041405	18098600	USP12	5.76283	0.00544281	0.0253501	7494517	USP8	5.88433	5.09579e-06	0.000188348	7494517	USP8	6.91082	2.83756e-06	0.00012499
18098600	USP12	3.44915	0.301264	1	7494517	USP8	5.16401	0.000172442	0.0017318	7496605	USP45	2.36402	1.29939e-17	1.01247e-14	7496605	USP45	3.32524	0.00128583	0.0167295
18105772	USP37	2.31197	0.40838	1	7496605	USP45	4.14427	1.29524e-05	0.000215325	18105772	USP37	2.28774	0.509176	1	18098600	USP12	2.37595	0.492681	1
112327999	USP15	1.90209	0.585875	1	112327648	USP11	3.93098	0.223145	0.382513	7481701	USP32	1.8265	1.33182e-08	1.04908e-06	7481701	USP32	2.18	5.68793e-12	1.29798e-09
112327648	USP11	1.86951	0.592566	1	7481701	USP32	3.0423	0.00016585	0.00167865	18101803	USP20	1.57017	0.270262	0.512566	112327648	USP11	2.08938	0.548299	1
18101803	USP20	1.65824	0.272633	0.438244	18105772	USP37	2.89801	0.399502	1	18098600	USP12	1.45201	0.680622	1	7475583	USP24	2.02693	0.33463	1
7496605	USP45	1.38992	0.00833091	0.0336476	7464025	USP22	1.92139	0.000463292	0.00377476	7483898	USP17	1.41414	0.333825	0.577775	18101803	USP20	1.73755	0.211112	0.457238
7464025	USP22	1.22532	0.00410528	0.0194704	7483898	USP17	1.86704	0.13394	0.267644	7482255	USP26	1.34762	0.00440015	0.0362861	112325879	USP46	1.68797	0.0587499	0.219927
112325879	USP46	0.988861	0.220518	0.377721	7482255	USP26	1.27482	0.00457799	0.0221878	7475583	USP24	1.31972	0.635732	1	7464025	USP22	1.61296	0.00192989	0.022514
7469151	USP13	0.928758	0.154467	0.294666	7466474	USP3	1.2398	0.351784	0.519359	7464025	USP22	1.17642	0.000636786	0.00907743	7475584	USP25	0.92772	0.000178309	0.00367023
7482255	USP26	0.699725	0.218441	0.375221	7475584	USP25	1.20224	0.000594294	0.00459817	112325879	USP46	0.959877	0.238621	0.477148	7454965	USP14	0.873718	4.63041e-07	2.69423e-05
7463713	USP42	0.692739	0.804751	1	112325879	USP46	1.07687	0.189421	0.341058	18104452	USP33	0.767213	0.0135497	0.0773462	7469151	USP13	0.758833	0.24692	0.498468
7475583	USP24	0.667208	0.827328	1	7469151	USP13	1.00695	0.177328	0.32632	7469151	USP13	0.561169	0.391822	0.631948	18104452	USP33	0.630565	0.0533301	0.208042
7488363	USP18	0.661433	0.573441	0.715181	112326636	USP1	0.951727	0.124996	0.255284	7486537	USP40	0.537203	0.0166096	0.0888249	7488363	USP18	0.585944	0.698941	0.849922
7460863	USP44	0.646805	0.000204022	0.00182679	18101803	USP20	0.717531	0.691329	1	7475584	USP25	0.463107	0.0105316	0.0654365	7458850	USP43	0.454274	0.00015665	0.00331135
7481701	USP32	0.58829	0.142645	0.278792	7488363	USP18	0.673447	0.669638	0.786974	7487084	USP30	0.43755	0.285561	0.528993	7486537	USP40	0.378547	0.145949	0.372092
7486537	USP40	0.545942	0.0153425	0.0542477	7486537	USP40	0.605114	0.0361221	0.10382	7454965	USP14	0.366235	0.00579465	0.0438247	7487084	USP30	0.353685	0.240752	0.491508
112323402	USP29	0.503439	0.0104596	0.0402721	7460863	USP44	0.454195	0.0210133	0.0694438	112326636	USP1	0.33029	0.627413	0.80737	7475582	USP23	0.285201	0.220474	0.467487
112326636	USP1	0.448576	0.570564	0.713004	112323402	USP29	0.418274	0.0294656	0.0890987	7468095	USP27	0.326892	0.0315208	0.135714	7468095	USP27	0.27558	0.0601371	0.222829
7458052	USP31	0.342449	0.125902	0.254741	7461816	USP4	0.250843	0.223654	0.383063	7466474	USP3	0.29347	0.81158	0.913359	112326636	USP1	0.21709	0.752762	0.88039
7458850	USP43	0.313764	0.0554209	0.141138	7468095	USP27	0.142716	0.251087	0.413525	7458850	USP43	0.243764	0.134446	0.339292	7483898	USP17	0.213834	0.877703	0.944892
7468095	USP27	0.248226	0.128601	0.258666	18104452	USP33	0.111648	0.765492	0.855724	7460863	USP44	0.197817	0.327549	0.571631	7482255	USP26	0.1967	0.662857	0.830054
7483898	USP17	0.227453	0.909898	0.947626	7487084	USP30	-0.00770127	0.982062	0.990856	112323402	USP29	0.190399	0.468467	0.694963	7481397	USP6	0.181389	0.596146	0.792241
7453799	USP38	0.215185	0.608961	0.74196	18095671	USP2	-0.0124665	0.967156	0.982687	7461816	USP4	0.144526	0.386581	0.627325	7463713	USP42	0.0929514	0.978918	1
7466474	USP3	0.208647	0.889706	0.934042	7453799	USP38	-0.0767058	0.880875	0.930666	7453799	USP38	0.133999	0.738971	0.874499	7461816	USP4	0.0921743	0.610414	0.801005
7461816	USP4	0.192416	0.209786	0.36497	7458850	USP43	-0.0845649	0.647039	0.770357	7475582	USP23	0.0938497	0.671898	0.835633	7461225	USP10	0.0298693	0.862525	0.937746
18095671	USP2	0.165808	0.541436	0.689859	7458052	USP31	-0.126556	0.546328	0.690529	18095671	USP2	0.0100931	0.968627	0.986662	18100796	USP16	0.0106299	0.993425	0.997439
7475584	USP25	0.131885	0.509709	0.663354	7454965	USP14	-0.158714	0.45157	0.611367	7496651	USP41	-0.0869923	0.321816	0.566483	7460863	USP44	0.00978053	0.966886	0.986105
7487084	USP30	0.0439843	0.895807	0.938085	7475582	USP23	-0.22905	0.165402	0.310652	7461225	USP10	-0.156211	0.28529	0.528764	112323402	USP29	0.00359479	0.986073	0.994049
18104452	USP33	0.0328965	0.914665	0.950084	7461225	USP10	-0.275463	0.256935	0.420011	7491306	USP36	-0.157966	0.267926	0.509857	7466474	USP3	-0.0977726	0.956833	0.981528
7461225	USP10	-0.19763	0.315921	0.484733	7494451	USP34	-0.283408	0.20089	0.355518	7495284	USP28	-0.268677	0.0648802	0.214032	7453799	USP38	-0.130569	0.740113	0.872795
7454965	USP14	-0.305573	0.0738642	0.173406	7495284	USP28	-0.29149	0.191259	0.343632	7494451	USP34	-0.325917	0.142701	0.351871	7491306	USP36	-0.132151	0.483851	0.71627
7475582	USP23	-0.410793	0.0461876	0.123514	7496651	USP41	-0.363502	0.0166664	0.058697	7481397	USP6	-0.376249	0.0361457	0.147918	7495284	USP28	-0.156344	0.219674	0.466768
7496651	USP41	-0.468856	1.36656e-05	0.000196909	7491306	USP36	-0.64343	0.000340344	0.00294802	7458052	USP31	-0.472238	0.032411	0.138308	7496651	USP41	-0.2572	0.0255672	0.131254
7495284	USP28	-0.557262	1.2905e-05	0.000187761	7463713	USP42	-0.729176	0.83638	1	7463713	USP42	-0.780183	0.825126	1	7458052	USP31	-0.273221	0.240666	0.491431
7491306	USP36	-0.630735	4.20751e-05	0.000500716	112328416	USP21	-0.737555	0.688197	1	7488364	USP19	-0.940638	0.01636	0.0879467	7494451	USP34	-0.36836	0.0756581	0.256373
7494451	USP34	-0.715569	0.00130859	0.00807448	7481397	USP6	-0.947913	0.0153705	0.0552143	18109283	USP35	-1.05114	2.73965e-05	0.00076166	18095671	USP2	-0.395732	0.127164	0.343108
18100796	USP16	-0.767345	0.614446	0.745628	18100796	USP16	-1.06803	0.561311	0.702456	112328416	USP21	-1.08881	0.497567	0.717709	112328416	USP21	-0.579031	0.742488	0.874353
7488364	USP19	-1.0054	0.0268871	0.0824793	7487779	USP7	-1.30379	0.0613461	0.153872	7487779	USP7	-1.21866	0.0239228	0.11353	7487779	USP7	-0.722559	0.104959	0.307999
7481397	USP6	-1.40522	1.40402e-07	3.97549e-06	18109283	USP35	-1.66428	3.47894e-05	0.000484036	7481410	USP5	-1.41109	0.00296812	0.027568	7488364	USP19	-0.928987	0.0152284	0.0938716
18109283	USP35	-1.52267	8.5747e-07	1.89077e-05	7488364	USP19	-1.95961	1.12384e-06	2.86877e-05	18100796	USP16	-1.4767	0.347338	0.590585	18109283	USP35	-1.36236	0.000111045	0.00250094
7487779	USP7	-1.63431	0.0192442	0.0643448	7481410	USP5	-2.18984	5.69352e-05	0.000715174	7488363	USP18	-2.15318	0.242909	0.482339	7481410	USP5	-1.49978	0.00607168	0.0507081
7481410	USP5	-1.96923	0.000721173	0.0050395
112328416	USP21	-2.37855	0.263293	1
