# Supplementary material for: Comprehensive Analysis of Universal Stress Protein Family Genes and Their Expression in Fusarium oxysporum Response of Populus davidiana × P. alba var. pyramidalis Louche Based on the Transcriptome
Source: Int J Mol Sci. 2023 Mar 11;24(6):5405. doi: 10.3390/ijms24065405 (PMC10049587; doi:10.3390/ijms24065405)
Supplement: Supplementary file 1 [file ijms-24-05405-s001.zip › Table S9 Expression data of PtrUSPs under different treatments of F. oxysporum stress.xlsx]

## Sheet: Sheet1
Table S9. Expression data of PtrUSPs under different treatments of F. oxysporum stress.
Gene ID	Gene_Name	T0_1 FPKM	T0_2 FPKM	T0_3 FPKM	T0_4 FPKM	T0 FPKM	T1_1 FPKM	T1_2 FPKM	T1_3 FPKM	T1_4 FPKM	T1 FPKM	T2_1 FPKM	T2_2 FPKM	T2_3 FPKM	T2_4 FPKM	T2 FPKM	T3_1 FPKM	T3_2 FPKM	T3_3 FPKM	T3_4 FPKM	T3 FPKM	T4_1 FPKM	T4_2 FPKM	T4_3 FPKM	T4_4 FPKM	T4 FPKM
112326636	PtrUSP1	0.199534	0.208586	0.123303	0.174695	0.176529	0.265431	0.256137	0.0370932	0.406043	0.241176	0.377703	0.398864	0.258853	0.331156	0.341644	0.336746	0.176284	0.172216	0.21065	0.223974	0.244324	0.281787	0.158466	0.136169	0.205187
18095671	PtrUSP2	1.51732	1.41919	1.8506	1.70424	1.62284	1.44173	2.40905	1.52169	1.9575	1.83249	1.37425	1.37465	2.331	1.37271	1.61315	1.89527	1.79912	1.50774	1.34893	1.63777	1.32708	1.0808	1.18917	1.31705	1.22852
7466474	PtrUSP3	0.507774	0.0530808	0.0522969	0	0.153288	0.0964955	0.195545	0	0.422713	0.178688	0.13107	0.394733	0.878305	0.0601946	0.366076	0.0535594	0.224303	0.164345	0.321638	0.190961	0.399699	0	0	0.173261	0.14324
7461816	PtrUSP4	13.0026	9.46616	13.3917	12.8747	12.1838	14.414	11.7732	14.316	15.0339	13.8843	14.5174	14.6118	10.6262	18.3959	14.5378	11.021	14.7696	14.1115	14.1764	13.5196	11.5077	11.4766	16.4424	12.4562	12.9707
7481410	PtrUSP5	1.94838	1.4749	4.91291	4.55867	3.22371	1.46828	0.344977	0.874279	0.559306	0.811711	0.635884	0.969959	0.435794	0.796456	0.709523	0.99213	1.42456	0.942288	1.4895	1.21212	1.9979	0.94881	0.867057	0.687744	1.12538
7481397	PtrUSP6	90.3436	137.459	125.779	138.522	123.026	67.1459	27.4644	46.1603	44.5637	46.3336	57.645	77.3506	21.8635	99.0455	63.9762	87.8808	115.344	79.4403	97.8498	95.1288	206.863	176.161	113.406	61.2805	139.428
7487779	PtrUSP7	2.5726	1.18067	5.04068	3.84546	3.15985	2.44444	0.241638	0.583225	0.754509	1.00595	1.40369	1.88143	0.135667	1.71082	1.2829	1.12513	2.55001	0.812335	0.927388	1.35372	2.19517	1.91993	1.93099	1.57008	1.90404
7494517	PtrUSP8	0	0	0.0764297	0	0.0191074	1.26922	0	0.206931	0.617777	0.523481	0.191553	0.906534	0.802253	1.49552	0.848965	0.313099	1.11455	2.64202	1.48852	1.38955	0.519239	0.436666	7.88261	2.44773	2.82156
7469997	PtrUSP9	0	0	0	0	0	0	0	0	0	0	0	0	0	0	0	0	0.045253	0	0	0.0113133	0	0	0	0	0
7461225	PtrUSP10	29.818	41.4007	33.9572	41.186	36.5905	41.6251	24.5341	30.3408	30.8009	31.8252	32.7764	31.1448	18.4608	38.8517	30.3084	36.8553	30.5794	31.1066	33.3513	32.9731	40.6702	31.8451	44.4017	32.2712	37.2971
112327648	PtrUSP11	0	0	0	0	0	0	0	0	0.220352	0.055088	0.273296	0	0	0.658944	0.23306	0	0	0	0	0	0	0	0.0788302	0.180635	0.0648664
18098600	PtrUSP12	0	0	0	0	0	0.0897512	0	0	0.698966	0.197179	1.38163	0.209797	0	2.35147	0.985726	0.0996321	0	0.101906	0	0.0503845	0	0	0.375079	0	0.0937698
7469151	PtrUSP13	7.83244	0.959943	4.39503	1.24143	3.60721	3.02822	11.1637	6.02501	7.29482	6.87795	4.22942	2.75945	16.7597	5.31489	7.26586	2.67789	5.86988	9.55737	3.30752	5.35317	3.54332	4.19562	6.43487	10.2602	6.1085
7454965	PtrUSP14	66.7136	65.9313	74.2968	77.0865	71.007	52.6968	42.4035	71.2663	62.9818	57.3371	73.7723	70.222	39.4747	71.5039	63.7432	97.4402	73.8894	95.0345	101.372	91.9339	154.441	125.677	147.728	92.0865	129.983
112327999	PtrUSP15	0	0	0	0	0	0.302834	0	0.148121	0	0.112739	0	0	0	0	0	0	0	0	0	0	0	0.187539	0	0	0.0468847
18100796	PtrUSP16	0.0210786	0	0.195384	0.0230682	0.0598827	0.0200285	0	0.0783697	0.0389945	0.0343482	0	0.0468173	0.0683624	0	0.0287949	0	0.0186224	0.0454817	0.0222529	0.0215892	0.0368715	0.0744192	0.104626	0.0239745	0.0599729
7483898	PtrUSP17	0.217797	0	0.224315	0	0.110528	0	0.186387	0	0.335764	0.130538	0.187397	0.886868	0.392425	0.172127	0.409704	0	0.641396	0.313297	0.229931	0.296156	0.19049	0.0854386	0.072071	0.165147	0.128287
7488363	PtrUSP18	0.558379	0.0833869	0.0821554	0	0.18098	0.303178	0.102397	0.296577	0.442705	0.286214	0.205903	0	0.862354	0.0945622	0.290705	0	0	0.0860589	0.0842123	0.0425678	0.0697672	0	0.395941	0.635094	0.2752
7488364	PtrUSP19	24.7173	21.1889	51.1757	48.7463	36.4571	29.7649	6.28054	20.7303	15.5751	18.0877	5.02979	12.4899	7.00659	13.1065	9.40821	16.8895	32.5593	16.1096	10.5987	19.0393	32.0662	15.3295	16.0219	12.8641	19.0704
18101803	PtrUSP20	0	0.159358	0.0785021	0	0.0594649	0.072424	0.489216	0.0708472	0.141006	0.193373	0.131164	0.169294	0	0.0903571	0.0977038	0.160794	0.0673396	0.164464	0.32187	0.178617	0.199994	0.358805	0.151334	0.0866932	0.199206
112328416	PtrUSP21	0.0660488	0.069045	0	0.289133	0.106057	0	0	0.0613921	0	0.015348	0.170489	0.07335	0	0	0.0609598	0.0696675	0.0583526	0	0.0697285	0.0494371	0	0.15546	0.131137	0	0.0716491
7464025	PtrUSP22	4.58737	3.5966	7.41507	7.94892	5.88699	18.9488	5.31617	11.6666	18.9177	13.7123	30.206	10.8965	6.68125	41.5414	22.3313	7.05644	15.9299	15.741	14.5961	13.3308	15.4916	5.54863	37.191	13.6238	17.9638
7475582	PtrUSP23	48.9183	63.7781	41.81	51.5593	51.5164	31.6341	49.8934	42.0391	31.5214	38.772	37.4286	47.1754	47.112	44.6798	44.099	50.1905	38.4316	70.8199	61.4252	55.2168	56.9323	90.6516	55.3441	48.3159	62.811
7475583	PtrUSP24	0	0	0.0791027	0	0.0197757	0.072978	0	0	0.0710424	0.0360051	0	0	0	0	0	0	0	0.0828611	0.162166	0.0612569	0.0671747	0	0.152491	0.174713	0.0985947
7475584	PtrUSP25	9.11688	10.007	10.9547	12.8044	10.7207	11.7668	11.6056	9.03903	14.4765	11.722	25.298	14.7652	16.3445	42.5103	24.7295	11.6999	15.7064	15.9013	15.9611	14.8172	14.818	20.1173	29.3389	17.196	20.3676
7482255	PtrUSP26	2.16012	1.05379	1.03822	0.945606	1.29943	0.547335	2.86532	2.81095	2.26448	2.12202	4.39871	2.31894	3.81424	2.04859	3.14512	1.51898	5.08911	3.72875	2.9646	3.32536	1.0706	1.18634	1.92997	1.80173	1.49716
7468095	PtrUSP27	293.531	237.235	331.001	282.876	286.161	264.005	337.523	414.949	341.746	339.556	313.616	303.707	348.922	299.812	316.514	297.59	411.365	393.329	338.927	360.303	334.984	298.543	420.63	329.57	345.932
7495284	PtrUSP28	18.0797	16.8177	20.4618	21.7425	19.2754	14.3644	12.5221	12.7699	12.6134	13.0674	16.6547	15.8811	10.2144	20.4035	15.7885	14.7606	18.9961	15.373	15.0431	16.0432	18.225	16.8895	18.6073	15.2775	17.2499
112323402	PtrUSP29	16.5944	12.501	10.3631	13.6061	13.2662	14.7165	19.4759	22.2797	18.7605	18.8082	20.2614	18.6628	17.4841	14.6135	17.7554	11.5024	10.7512	19.6649	18.9649	15.2208	14.2374	10.4776	12.656	15.8184	13.2973
7487084	PtrUSP30	2.71003	1.93157	2.85456	1.55032	2.26162	2.2824	2.92535	2.63346	1.53822	2.34485	1.74882	1.9836	3.06291	2.26344	2.26469	1.55919	2.33983	4.7843	3.64128	3.08115	2.42412	3.62421	2.62917	2.94225	2.90494
7458052	PtrUSP31	5.55332	4.56126	4.56198	4.26872	4.73632	4.46003	7.21352	5.65338	6.7878	6.02868	4.49377	4.11146	4.93148	3.84022	4.34423	3.90505	3.67967	2.78166	3.35011	3.42912	3.18021	4.90159	3.41276	4.28605	3.94515
7481701	PtrUSP32	21.8396	26.1456	21.4539	23.7433	23.2956	38.2158	15.7292	20.4338	65.6039	34.9957	236.41	85.4886	19.0908	428.936	192.481	34.0601	116.151	94.8696	86.5943	82.9187	75.523	73.1193	189.689	84.0301	105.59
18104452	PtrUSP33	9.0806	3.54938	6.42465	6.56753	6.40554	5.6271	5.9803	8.22019	6.35431	6.54547	9.64752	4.38452	8.10952	5.52275	6.91608	7.5792	13.2546	11.0745	11.9206	10.9572	7.94209	7.80582	13.3259	10.5976	9.91784
7494451	PtrUSP34	6.93179	6.65711	4.93361	7.09267	6.4038	3.5342	4.41291	4.60967	3.07556	3.90808	4.94596	4.63134	4.75215	6.81439	5.28596	4.16106	6.57218	4.80322	4.93814	5.11865	4.28825	5.37215	4.47569	5.76888	4.97624
18109283	PtrUSP35	252.966	396.227	257.252	353.449	314.973	184.322	71.3506	81.9413	100.07	109.421	79.8472	179.641	37.9867	101.466	99.7352	179.614	144.625	93.3144	193.599	152.788	102.381	217.936	107.881	61.9584	122.539
7491306	PtrUSP36	86.8929	112.548	98.2286	114.606	103.069	71.709	52.327	75.6985	65.9645	66.4248	66.5731	75.161	47.998	74.8963	66.1571	104.251	81.2791	83.5678	102.058	92.7892	105.898	101.344	104.905	63.7874	93.9835
18105772	PtrUSP37	0	0	0	0	0	0.136414	0	0.0667223	0.0663982	0.0673837	0	0.159437	0	0.255289	0.103681	0	0.190257	0.0774443	0	0.0669253	0	0	0	0	0
7453799	PtrUSP38	0.58668	0.744714	0.863195	0.596196	0.697696	1.23436	0.537933	0.817975	0.620192	0.802615	0.612961	0.930762	0.226516	0.894196	0.666109	0.972438	0.555341	0.587736	0.973288	0.772201	0.549775	0.542487	0.832018	0.619621	0.635975
7488056	PtrUSP39	0	0	0	0	0	0	0	0	0	0	0	0	0	0	0	0	0	0	0	0	0	0	0	0	0
7486537	PtrUSP40	8.7671	7.27365	6.87958	8.83314	7.93837	10.2476	9.825	10.0245	16.1544	11.5629	11.6144	11.5907	7.29646	17.9816	12.1208	7.99977	12.9707	14.1126	11.1654	11.5621	8.39817	7.86103	15.3344	9.65504	10.3122
7496651	PtrUSP41	110.714	111.187	123.572	125.391	117.716	88.3216	89.8509	89.9226	71.7575	84.9632	71.5816	103.383	107.015	84.9738	91.7386	106.857	115.429	117.476	105.246	111.252	102.053	112.448	83.2159	95.8215	98.3846
7463713	PtrUSP42	0	0.0518081	0	0	0.012952	0	0.0636187	0.0230328	0	0.0216629	0	0	0.0267889	0	0.00669723	0.0261376	0	0	0	0.0065344	0	0.0583248	0	0	0.0145812
7458850	PtrUSP43	30.0705	33.4138	36.7056	32.8479	33.2595	45.7159	31.6669	49.8967	37.7043	41.2459	33.0603	38.0327	21.8529	32.8088	31.4387	38.9427	31.2896	37.8489	50.1466	39.5569	49.7758	43.8426	49.8636	38.4455	45.4819
7460863	PtrUSP44	11.5892	7.19149	9.10187	8.33956	9.05552	13.4254	15.624	13.5266	14.1951	14.1928	13.6141	10.2845	13.2153	12.6093	12.4308	9.9356	9.67774	12.7315	9.44148	10.4466	9.62703	6.78825	11.8201	8.18571	9.10527
7496605	PtrUSP45	2.87185	3.26702	3.13178	2.58829	2.96474	6.90221	2.60225	4.78917	16.7197	7.75334	59.9581	16.5094	3.01337	130.872	52.5881	9.26578	16.4173	18.0432	17.5669	15.3233	2.36403	3.37975	80.7493	32.3759	29.7173
112325879	PtrUSP46	0.295277	0.0771679	0.228085	0.646296	0.311707	0.350708	0.379039	1.16645	0.546251	0.610612	0.762187	0.573856	0.239412	1.05012	0.656393	0.233591	0.456523	1.11497	0.623454	0.607135	0.258256	1.04249	2.19847	0.503767	1.00075
